# Supplementary material for: The Hypolipidemic Characteristics of a Methanol Extract of Fermented Green Tea and Spore of Eurotium cristatum SXHBTBU1934 in Golden Hamsters
Source: Nutrients. 2023 Mar 8;15(6):1329. doi: 10.3390/nu15061329 (PMC10055714; doi:10.3390/nu15061329)
Supplement: Supplementary file 1 [file nutrients-15-01329-s001.zip]

Archive with 1 entries (1 files):
- nutrients-2215621-supplementary.pdf
